# Supplementary material for: Divergent Role of ULK1 to Balance Mitochondrial Homeostasis and Bioenergetics in Ovarian Cancer Spheroids
Source: Cancers (Basel). 2026 May 27;18(11):1746. doi: 10.3390/cancers18111746 (PMC13255712; doi:10.3390/cancers18111746)
Supplement: Supplementary file 1 [file cancers-18-01746-s001.zip]

Archive with 3 entries (3 files):
- cancers-4294561-File S1.pdf
- Supplementary Figures.pdf
- Supplementary Tables.pdf
